# Supplementary material for: Critical Role of Neuronal Vps35 in Blood Vessel Branching and Maturation in Developing Mouse Brain
Source: Biomedicines. 2022 Jul 9;10(7):1653. doi: 10.3390/biomedicines10071653 (PMC9313219; doi:10.3390/biomedicines10071653)
Supplement: Supplementary file 1 [file biomedicines-10-01653-s001.zip]

Archive with 7 entries (7 files):
- Figure-S1.tif
- Figure-S2.tif
- Figure-S3.tif
- Figure-S4.tif
- Figure-S5.tif
- Figure-S6.tif
- Supplementary figure legends.docx
